# Supplementary material for: Hyperaccumulator Stanleya pinnata: In Situ Fitness in Relation to Tissue Selenium Concentration
Source: Plants (Basel). 2022 Mar 3;11(5):690. doi: 10.3390/plants11050690 (PMC8912631; doi:10.3390/plants11050690)
Supplement: Supplementary file 1 [file plants-11-00690-s001.zip]

Archive with 1 entries (1 files):
- plants-1605903-supplementary.pdf
